# Supplementary material for: A Calibration-Free pH Sensor Using an In-Situ Modified Ir Electrode for Bespoke Application in Seawater
Source: Sensors (Basel). 2022 Apr 25;22(9):3286. doi: 10.3390/s22093286 (PMC9102169; doi:10.3390/s22093286)
Supplement: Supplementary file 1 [file sensors-22-03286-s001.zip]

Archive with 1 entries (1 files):
- sensors-1652349-supplementary.pdf
